# Supplementary material for: Substituent Effect in the Cation Radicals of Monosubstituted Benzenes
Source: Int J Mol Sci. 2021 Jun 28;22(13):6936. doi: 10.3390/ijms22136936 (PMC8269098; doi:10.3390/ijms22136936)
Supplement: Supplementary file 1 [file ijms-22-06936-s001.zip]

Archive with 1 entries (1 files):
- ijms-1244481-supplementary.pdf
